# Supplementary material for: Prevalence of non-syndromic orofacial clefts: based on 15,094,978 Chinese perinatal infants
Source: Oncotarget. 2018 Jan 13;9(17):13981–90. doi: 10.18632/oncotarget.24238 (PMC5862631; doi:10.18632/oncotarget.24238)
Supplement: Supplementary file 2 [file oncotarget-09-13981-s002.xlsx]

## Sheet: Sheet1
	Supplementary Table 1. Detailed characteristics of the included studies.
	First author	Publish year	Province	Survey year	Study region	Study location	Hospital-level	No of					NOS
								NSOFC	CLO	CPO	CLP	perinatal infants	score
	Chen YX1	2017	Ningxia	2004 - 2014	Northwest	Inland	Tertiary	986	N/A	100	N/A	514736	9
	Yuan L2	2017	Beijing	2013 - 2015	North	Inland	Secondary	N/A	24	48	N/A	106370	8
	Chen YH3	2016	Shandong	2005 - 2014	East	Coastal	Secondary	N/A	193	N/A	378	872896	8
	Ge LY4	2016	Zhejiang	2005 - 2014	East	Coastal	Primary	73	12	6	55	68074	8
	Li Y5	2016	Guizhou	2010 - 2014	Southwest	Inland	Secondary	141	N/A	N/A	N/A	70953	8
	Li YP6	2016	Henan	2013 - 2013	Central	Inland	Secondary	16	5	1	10	11203	8
	Liu JX7	2016	Guangdong	2004 - 2014	South	Coastal	Secondary	2317	725	288	1304	1395155	8
	Lu Y8	2016	Jiangsu	2010 - 2014	East	Coastal	Tertiary	N/A	N/A	105	N/A	416975	9
	Yang L9	2016	Shandong	2007 - 2014	East	Coastal	Tertiary	21	9	1	11	29142	9
	Bei WH10	2015	Guangdong	2011 - 2013	South	Coastal	Secondary	107	28	36	43	87059	8
	Fang FX11	2015	Zhejiang	2009 - 2013	East	Coastal	Primary	40	14	7	19	34764	8
	Fu SZ12	2015	Jiangxi	2006 - 2012	East	Inland	Tertiary	643	248	81	314	465955	9
	Huang Z13	2015	Hunan	2013 - 2014	Central	Inland	Secondary	46	12	8	26	36523	8
	Li J14	2015	Guangxi	2010 - 2014	South	Coastal	Primary	N/A	N/A	N/A	105	33749	7
	Wang JH15	2015	Yunnan	2013 - 2014	Southwest	Inland	Secondary	93	34	21	38	60765	8
	Yang M16	2015	Guangdong	2003 - 2009	South	Coastal	Tertiary	N/A	316	N/A	N/A	191017	9
	Zhou LQ17	2015	Hubei	2001 - 2013	Central	Inland	Primary	N/A	1609	N/A	N/A	1013809	8
	Fang JY18	2014	Jilin	2008 - 2012	Northeast	Inland	Secondary	153	66	16	71	133594	8
	Fang JY19	2014	Jilin	2008 - 2012	Northeast	Inland	Secondary	356	145	59	152	169932	8
	Li R20	2014	Xinjiang	2009 - 2013	Northwest	Inland	Secondary	N/A	15	N/A	17	36017	7
	Sun Y21	2014	Tianjin	2008 - 2011	North	Coastal	Secondary	19	N/A	N/A	N/A	11697	8
	Xu R22	2014	Zhejiang	2008 - 2012	East	Coastal	Secondary	82	23	17	42	35014	8
	Yang PW23	2014	Zhejiang	2008 - 2013	East	Coastal	Primary	N/A	19	N/A	26	29451	7
	Cao FL24	2013	Hubei	2007 - 2011	Central	Inland	Secondary	15	2	1	12	14847	7
	Cao X25	2013	Jiangsu	2008 - 2010	East	Coastal	Primary	20	8	3	9	17102	7
	Chen XL26	2013	Henan	2004 - 2010	Central	Inland	Secondary	N/A	30	8	N/A	55358	8
	Fan LC27	2013	Hainan	2000 - 2010	South	Coastal	Tertiary	N/A	81	N/A	N/A	352361	9
	Li WY28	2013	Jilin	2002 - 2010	Northeast	Inland	Secondary	116	33	17	66	83605	7
	Liu JT29	2013	Sichuan	2001 - 2010	Southwest	Inland	Tertiary	N/A	332	N/A	510	648465	9
	Shao XL30	2013	Shanghai	2009 - 2011	East	Coastal	Secondary	N/A	22	N/A	N/A	18537	7
	Wang AH31	2013	Hunan	2009 - 2011	Central	Inland	Tertiary	448	135	64	249	293053	9
	Yao SM32	2013	Shaanxi	2009 - 2012	Northwest	Inland	Primary	20	5	2	13	10178	7
	Yi QY33	2013	Guangdong	2008 - 2011	South	Coastal	Tertiary	922	344	240	338	556282	8
	Yi YT34	2013	Shandong	2010 - 2012	East	Coastal	Secondary	123	34	21	68	172342	8
	Huang CY35	2012	Guangxi	2008 - 2010	South	Coastal	Primary	N/A	13	N/A	32	36771	7
	Jiang YB36	2012	Zhejiang	2006 - 2008	East	Coastal	Secondary	N/A	11	N/A	N/A	46387	7
	Li CH37	2012	Liaoning	2011 - 2011	Northeast	Coastal	Tertiary	121	N/A	31	N/A	133919	9
	Li P38	2012	Shaanxi	2006 - 2010	Northwest	Inland	Tertiary	N/A	N/A	38	N/A	200481	9
	Liang HL39	2012	Guangdong	2002 - 2010	South	Coastal	Tertiary	36	19	8	9	30786	9
	Tang HY40	2012	Xinjiang	2002 - 2008	Northwest	Inland	Secondary	17	8	8	1	6822	8
	Wang YQ41	2012	Shanxi	1997 - 2010	North	Inland	Secondary	481	190	105	186	276470	8
	Wu XQ42	2012	Shaanxi	2010 - 2010	Northwest	Inland	Tertiary	N/A	N/A	13	N/A	51261	9
	Yin HX43	2012	Yunnan	2007 - 2011	Southwest	Inland	Primary	25	9	4	12	14728	7
	Bianba ZM44	2011	Tibet	2003 - 2007	Southwest	Inland	Secondary	N/A	10	N/A	7	4655	7
	Gu WH45	2011	Shanghai	2008 - 2009	East	Coastal	Secondary	27	10	6	11	13266	8
	Liang HY46	2011	Qinghai	1996 - 2009	Northwest	Inland	Primary	31	13	0	18	10572	7
	Liu XL47	2011	Ningxia	2008 - 2008	Northwest	Inland	Secondary	N/A	15	N/A	24	23054	9
	Sun SJ48	2011	Jiangsu	2005 - 2009	East	Coastal	Primary	42	21	3	18	39119	7
	Wang SQ49	2011	Gansu	1999 - 2008	Northwest	Inland	Primary	N/A	N/A	N/A	20	35017	7
	Yang XH50	2011	Guangdong	2003 - 2009	South	Coastal	Primary	459	141	68	250	274152	7
	Zeng E51	2011	Guangxi	2005 - 2009	South	Coastal	Tertiary	N/A	198	N/A	332	318930	9
	Zheng ZJ52	2011	Hainan	2005 - 2010	South	Coastal	Primary	54	21	18	15	11483	7
	Zhou CP53	2011	Guizhou	2009 - 2010	Southwest	Inland	Secondary	N/A	N/A	N/A	30	15962	7
	Hua G54	2010	Zhejiang	2005 - 2008	East	Coastal	Secondary	43	14	8	21	25765	8
	Jia LQ55	2010	Yunnan	2002 - 2009	Southwest	Inland	Primary	N/A	14	N/A	N/A	7236	6
	Li GH56	2010	Liaoning	2007 - 2008	Northeast	Coastal	Secondary	15	N/A	N/A	N/A	12454	7
	Pu B57	2010	Guangxi	2002 - 2006	South	Coastal	Secondary	82	35	20	27	48738	8
	Xie XL58	2010	Shandong	2007 - 2008	East	Coastal	Secondary	70	30	13	27	91023	8
	Yang Y59	2010	Ningxia	2004 - 2009	Northwest	Inland	Secondary	45	17	2	26	20323	8
	Zhao ZW60	2010	Inner Mongolia	2005 - 2008	North	Inland	Primary	34	12	5	17	18311	7
	Zhu JM61	2010	Jiangsu	2004 - 2009	East	Coastal	Secondary	N/A	185	N/A	402	676014	8
	Li LR62	2009	Fujian	2006 - 2006	East	Coastal	Secondary	26	8	2	16	34187	8
	Li Y63	2009	Beijing	2003 - 2009	North	Inland	Tertiary	53	12	36	5	61272	9
	Li ZH64	2009	Liaoning	2005 - 2008	Northeast	Coastal	Primary	N/A	72	N/A	N/A	46540	7
	Qu WJ65	2009	Liaoning	2005 - 2005	Northeast	Coastal	Secondary	46	13	7	26	32350	8
	Sun Y66	2009	Tianjin	2006 - 2008	North	Coastal	Secondary	7	N/A	N/A	N/A	4192	7
	Wang HY67	2009	Beijing	2006 - 2008	North	Inland	Primary	N/A	N/A	N/A	22	18950	7
	Zhao JM68	2009	Shanxi	2008 - 2008	North	Inland	Secondary	N/A	20	N/A	44	41817	8
	Zhao X69	2009	Heilongjiang	2005 - 2007	Northeast	Inland	Tertiary	251	N/A	37	N/A	162780	9
	Chen XD70	2008	Jiangxi	2000 - 2006	East	Inland	Secondary	16	2	3	11	11804	8
	Li B71	2008	Guangdong	1997 - 2007	South	Coastal	Tertiary	322	115	72	135	1009780	9
	Liu GM72	2008	Guangdong	2002 - 2007	South	Coastal	Primary	N/A	76	N/A	N/A	120580	7
	Lu Q73	2008	Ningxia	2004 - 2006	Northwest	Inland	Secondary	113	47	26	40	53606	8
	Tang XL74	2008	Yunnan	1999 - 2007	Southwest	Inland	Primary	35	12	11	12	21821	7
	Yang WF75	2008	Hunan	1997 - 2006	Central	Inland	Secondary	177	52	19	106	144170	8
	Zhang HL76	2008	Ningxia	2000 - 2006	Northwest	Inland	Secondary	72	27	6	39	23265	8
	Dong GL77	2007	Shanxi	1997 - 2005	North	Inland	Primary	116	46	14	56	53212	7
	Li XR78	2007	Sichuan	2000 - 2005	Southwest	Inland	Primary	53	20	1	32	24421	7
	Liu Y79	2007	Hubei	2000 - 2001	Central	Inland	Secondary	21	6	4	11	12848	7
	Lv XF80	2007	Guangdong	2000 - 2005	South	Coastal	Primary	31	10	7	14	27461	7
	Nie YK81	2007	Guangdong	2002 - 2005	South	Coastal	Primary	N/A	14	7	N/A	30081	7
	Wang G82	2007	Guangxi	2001 - 2005	South	Coastal	Secondary	145	55	32	58	84378	7
	Wang H83	2007	Xinjiang	2001 - 2005	Northwest	Inland	Secondary	22	7	3	12	16607	8
	Yu J84	2007	Guangdong	2001 - 2006	South	Coastal	Secondary	565	166	129	270	260800	8
	Guo JX85	2006	Gansu	2003 - 2005	Northwest	Inland	Tertiary	148	43	24	81	58131	9
	Peng XM86	2006	Guangdong	2000 - 2004	South	Coastal	Secondary	227	69	19	139	133045	8
	Yang PR87	2006	Shaanxi	2003 - 2003	Northwest	Inland	Secondary	N/A	28	N/A	42	42272	8
	Guo XX88	2005	Hebei	1998 - 2002	North	Coastal	Primary	41	14	11	16	20467	7
	Tao GM89	2005	Anhui	1998 - 2003	East	Inland	Secondary	25	6	3	16	17333	8
	Wang XW90	2005	Henan	2000 - 2004	Central	Inland	Secondary	N/A	11	N/A	N/A	19317	7
	Yan SF91	2005	Jiangsu	2000 - 2004	East	Coastal	Secondary	17	5	2	10	7328	6
	Zhang XM92	2005	Jiangsu	2003 - 2004	East	Coastal	Secondary	54	22	9	27	69353	7
	Zhou Q93	2005	Guangxi	1999 - 2003	South	Coastal	Secondary	67	33	3	31	38069	7
	Wu Y94	2004	Hunan	2000 - 2003	Central	Inland	Secondary	104	39	14	51	50105	8
	Ye Y95	2004	Guangdong	1998 - 2003	South	Coastal	Primary	41	15	4	22	24384	7
	Zhang SP96	2004	Shaanxi	2002 - 2003	Northwest	Inland	Secondary	81	28	11	42	42272	8
	Zhang YM97	2004	Ningxia	1998 - 2002	Northwest	Inland	Primary	13	1	5	7	6646	7
	Wu Y98	2003	Hunan	2000 - 2000	Central	Inland	Secondary	52	17	9	26	25713	8
	Yu LZ99	2003	Zhejiang	1998 - 2001	East	Coastal	Secondary	65	19	13	33	42050	8
	Zhang QL100	2003	Anhui	1996 - 2000	East	Inland	Tertiary	N/A	10	6	N/A	6453	9
	Zhang SH101	2003	Hunan	1998 - 2001	Central	Inland	Secondary	48	8	3	37	47884	8
	He HJ102	2002	Henan	1997 - 1999	Central	Inland	Secondary	25	6	8	11	12874	8
	Wang TL103	2002	Shandong	1996 - 2000	East	Coastal	Secondary	65	25	12	28	62519	7
	Wang Y104	2002	Guangxi	1996 - 2001	South	Coastal	Tertiary	N/A	42	N/A	N/A	101594	9
	Yang LX105	2002	Anhui	1997 - 2000	East	Inland	Tertiary	103	33	13	57	56737	9
	Wang JL106	2000	Chongqing	1996 - 1998	Southwest	Inland	Tertiary	75	N/A	N/A	N/A	23656	8
	Chen ZX107	1998	Shandong	1996 - 1996	East	Coastal	Tertiary	43	13	11	19	36364	7
	Xie ZZ108	1992	Shanghai	1987 - 1987	East	Coastal	Tertiary	131	39	26	66	75756	9
	Ju ZH109	1990	Anhui	1987 - 1987	East	Inland	Tertiary	64	11	10	43	43771	9
	Xiao KZ110	1989	National	1986 - 1987			Tertiary	2265	690	185	1390	1243284	9
	CLO: Cleft Lip Only, CLP: Cleft Lip and Palate, CPO: Cleft Palate Only, NOS: Newcastle-Ottawa Score, NSOFC: Non-Syndromic Orofacial Clefts.
	References
	1	Chen YX, Shen XP, Wang L. Analysis of Birth Defects Surveillance of Ningxia Hospital from 2004 to 2014. Ningxia Med J 2017; 39(1): 74-6.
	2	Yuan L, Xia RM. Analysis of Birth Defects Surveillance of 106370 Perinatal Infants in Chaoyang District of Beijing. Maternal & Child Health Care of China 2017; 32(1): 81-5.
	3	Chen YH, Wang SH, Zhang J. The Trend of Birth Defects of Perinatal Children from 2005 to 2014. Maternal and Child Health Care of China 2016; 31(16): 3206-9.
	4	Ge LY, Chen YH. Analysis of Birth Defects of Perinatal Infants in Ninghai County from 2005 to 2014. Chinese Journal of Birth Health & Heredity 2016; 24(10): 93-4, 117.
	5	Li Y, Lu QM. Surveillance and analysis of birth defects of perinatal infants in Bijie city from 2010 to 2014. Maternal and Child Health Care of China 2016; 31(11): 2247-50.
	6	Li YP. Analysis of birth defects in 112 cases of perinatal birth defects in Kaifeng city in 2013. Henan Medical Research 2016; 25(1): 60-2.
	7	Liu JX, Zhong BM, Kui FB, Yi QY, Liao J, Liu YH. Birth defects in Dongguan city between 2004 and 2014. China Journal of Modern Medicine 2016; 26(1): 141-4.
	8	Lu Y, Ning WQ. Surveillance of Birth Defects in Jiangsu Province from 2010 to 2014. Maternal and Child Health Care of China 2016; 31(8): 1579-82.
	9	Yang L, Zhang Y, Guo WX, Wang LJ. Analysis on monitoring results of perinatal birth defects in Hanting District of Weifang city from 2007 to 2014. Maternal and Child Health Care of China 2016; 31(20): 4103-5.
	10	Bei WH, Qi XB, Wu P, Zhang JR, Mei H. Analysis of the Top Three Birth Defects in Zhuhai City from 2011 to 2013. Chinese Journal of Social Medicine 2015; 32(3): 230-4.
	11	Fang FX. Analysis and discussion on the birth defect surveillance in Gongshu district. Chinese Journal of Birth Health & Heredity 2015; 23(3): 81-2, 90.
	12	Fu SZ, Huang HP, Huang LL. Epidemiological study of cleft lip and palate in Jiangxi Province, 2006-2012. Modern Preventive Medicine 2015; 42(5): 822-4.
	13	Huang Z, Chen P. Monitoring and analysis on birth defects in Huaihua. Chinese Journal of Women and Children Health 2015; 6(3): 49-21, 55.
	14	Li J, Lan XD. Birth Defects Monitoring Analysis of Jin Chengjia Ng area in Hechi City from 2010 to 2014. China Health Industry 2015: 106-8.
	15	Wang JH. Analysis on monitoring data of birth defects among 16 health care hospitals in Yunnan Wenshan sate. Chinese Journal of Women and Children Health 2015; 6(5): 21-4.
	16	Yang M, Zhang S, Du Y. Epidemiology characteristics of birth defects in Shenzhen city during 2003 to 2009, China. The journal of maternal-fetal & neonatal medicine : the official journal of the European Association of Perinatal Medicine, the Federation of Asia and Oceania Perinatal Societies, the International Society of Perinatal Obstet 2015; 28(7): 799-803.
	17	Zhou LQ. Analysis of Surveillance of Birth Defect on Perinatal Fetuses in Hubei Province during 2001-2013. Maternal and Child Health Care of China 2015; 30(17): 2696-8.
	18	Fang JY, Zhang LY. Analysis of birth defects surveillance data in five counties outside Changchun form 2008 to 2012. Maternal and Child Health Care of China 2014; 29(35): 5892-3.
	19	Fang JY, Zhang LY. Analysis of birth defects in perinatal infants in Changchun City from 2008 to 2012. Maternal and Child Health Care of China 2014; 29(36): 6047-9.
	20	Li R, Xu MJ. Investigation and Analysis of Related Factors of Birth Defects in Xinshi District. Xinjiang Medical Journal 2014; 44: 154-5.
	21	Sun Y. Analysis of Surveillance Results of Birth Defects in 11697 Cases of Perinatal Infants and Intervention Measures. Maternal & Child Health Care of China 2014; 29(2): 174-6.
	22	Xu R. Analysis of Birth Defects Surveillance of Perinatal Infants in Fuyang District from 2008 to 2012. Chinese Journal of Birth Health & Heredity 2014; 22(3): 95-6.
	23	Yang PW. Result analysis for the birth defects in Jiashan County. Chinese Journal of Birth Health & Heredity 2014; 22(8): 92-3, 56.
	24	Cao FL. Analysis on the Changes of Incidence Rates on Birth Defects in Yidu City during 2007-2011. Chinese and Foreign Medical Research 2013; 11(36): 71-2.
	25	Cao X. Analysis of Birth Defects in Rudong County from 2007 to 2012. Maternal and Child Health Care of China 2013; 28(17): 2671-2.
	26	Chen XL. Analysis of Birth Defects in Jiyuan City from 2004-2010. Maternal and Child Health Care of China 2013; 28(16): 2511-3.
	27	Fan L, Gong T, Cao X, Du Y. Epidemiologic characteristics of birth defects in the Hainan Province from 2000 to 2010, China. Birth defects research Part A, Clinical and molecular teratology 2013; 97(11): 750-4.
	28	Li WY. Surveillance and analysis of hospital birth defects in a city from 2002 to 2010. Guide of China Medicine 2013; 11(1): 107-8.
	29	Liu JT, Xu YZ, He LK, Chen Q, Wu FY. Monitoring analysis of birth defects in Sichuan province from 2001 to 2010. Practical Journal of Clinical Medicine 2013; 10(6): 63-5.
	30	Shao XL. Investigation of Birth Defects Surveillance of Perinatal Infants in Jinshan District of Shanghai City from 2009 to 2011. Chinese Primary Health Care 2013; 27(7): 72-3.
	31	Wang AH, Du QY. Analysis on Monitoring Results of Perinatal Birth Defects in Hunan from 2009 to 2011. Practical Preventive Medicine 2013; 20(1): 78-80.
	32	Yao SM, Chen Y. Analysis of Surveillance Results of 10178 cases Perinatal Birth Defects. Nei Mongol Journal of Traditional Chinese Medicine 2013; 12: 108-9.
	33	Yi QY, Zhong BM, Liu JX, Shi SX. Investifation of birth defects in Dongguan. Chinese Journal of Child Health Care 2013; 21(2): 181-4.
	34	Yin YT, Xiu XH, Yuan L. Birth deffects in Qingdao: An analysis of 1085 neonates. Med J Qilu 2013; 28(6): 530-2.
	35	Huang CY. Analysis of Birth Defects in Qinbei District of Qinzhou City from 2008 to 2010. Jilin Medical Journal 2012; 33(5): 978-9.
	36	Jiang YB. Analysis of Birth Defects in Wenling City from 2006-2008. Maternal & Child Health Care of China 2012; 27(2): 168-9.
	37	Li CH, Tian H, Chen YL, Gu YH. Analysis of Birth Defects Surveillance of Perinatal Infants in Shahekou District of Dalian City from 2005 to 2008. Chinese Journal of Health Statistics 2012; 29(3): 410-1.
	38	Li P, Zhou XJ, Gan L, Yang Y. Analysis of mornitoring results for birth defects in Shaanxi Province from 2006 to 2010. C JCHC 2012; 20(3): 259-63.
	39	Liang HL, Chen YH, Wang LP, Cai J, Wen XC. Monitoring and analysis of perinatal birth defect. J Trop Med 2012; 12(1): 50-3, 62.
	40	Tang HY, Nuer GL. Analysis of Birth Defects of Perinatals in Fukang City. Maternal & Child Health Care of China 2012; 27(24): 3703.
	41	Wang YQ. A Retrospective Analysis of Birth Defects Monitoring of Perinatal Infants in Datong City from 1997 to 2010. CHINA FOREIGN MEDICAL TREATMENT 2012; (35): 30-1.
	42	Wu XQ, Li P, Zhou XJ, Yang Y. Epidemiologic characteristis of birth defects in Shaanxi province in 2010. C JCHC 2012; 20(5): 460-2.
	43	Yin H, X. Analysis of Birth Defects in Wuding County from 2007 to 2011 and Intervention Measures. China Health Industry 2012; 8: 59-60.
	44	M. BZ, Pubu ZM. Analysis of Birth Defects of 4655 Perinatal Children in Lhasa Area. Tibetan Medical Journal 2011; 32(2): 44-5.
	45	Gu WH. Analysis on 13 266 perinatal infants with birth defects in Fengxian district. Maternal & Child Health Care of China 2011; 26(17): 2615-7.
	46	Liang HY. Analysis of 10572 cases of birth defects monitoring data of perinatal infants. Inner Mongol Journal of Traditional Chinese Medicine 2011; 30(8): 92-3.
	47	Liu XL, Yu J. Analysis of Surveillance Result of Birth Defects Hospital in Yinchuan City in 2008. Maternal and Child Health Care of China 2011; 26(35): 5596-9.
	48	Sun SJ. Analysis of Birth Defects of Perinatal Birth in Tongzhou District. Anhui J Prev Med 2011; 17(6): 466-7.
	49	Wang SQ. Investigation of Birth Defects in Ding'an District of Dingxi City from 1999 to 2008. Maternal and Child Health Care of China 2011; 26: 3458-9.
	50	Yang XH, Wang W, Peng HX, Wang HL. Present situation and strategy of prenatal diagnosis of birth defects in Baoan District of Shenzhen city. Chinese Community Doctors 2011; 13(6): 239-40.
	51	Zeng E. Ananalysis of birth defects monitoring in Guangxi in period 2005-2009 Chin J Women Child Health 2011; 2(4): 169-71.
	52	Zheng ZJ, Gong X. Analysis on perinatal mortality and related factors in Hainan from 2005 to 2010. Maternal and Child Health Care of China 2011; 26(21): 3261-2.
	53	Zhou CP, Ma FL. Analysis of Surveillance Results of 15962 Perinatal Birth Defects. Journal of Guizhou Medical University 2011; 36(4): 389-90, 93.
	54	Hua G, Cheng YL, Zhao ML. Analysis of Birth Defects Surveillance of Perinatal Infants in Fuyang District from 2005 to 2008. Chinese Journal of Birth Health & Heredity 2010; 18(8): 88-9.
	55	Jia LQ. Data Analysis of Birth Defects Surveillance in Menghai County from 2002 to 2009. Prev Med Trib 2010; 16(3): 256-7.
	56	Li GH, Wu J. Analysis of Birth Defects Surveillance of Perinatal Infants in Zhuanghe District from 2007 to 2008. Chinese Journal of Birth Health & Heredity 2010; 18(9): 84-5.
	57	Pu B. Analysis of Birth Defects Monitoring in Qinzhou City from 2002 to 2006. Maternal and Child Health Care of China 2010; 25(2): 187-9.
	58	Xie XL, Li JB, Si CR. Surveillance Results and Related Factors of 529 Birth Defects in Zibo Area. Chinese Journal of Birth Health & Heredity 2010; 18(10): 85-6.
	59	Yang Y, Yang R. Analysis of Birth Defects in Ningwu City. J North China Coal Medical University 2010; 12(6): 790-1.
	60	Zhao ZW, Wei QX, Zhao GP. Analysis of Surveillance on Birth Defects of Perinatal Children in Kun District, Baotou City, from 2005 to 2008. Chinese Journal of Birth Health & Heredity 2010; 18(10): 89, 69.
	61	Zhu JM, Yang X. Analysis of medical institutions of birth defects of Xuzhou City in 2004-2009. Chinese Journal of Birth Health & Heredity 2010; 18(12): 110-1, 8.
	62	Li LR, Wang H, Wang GY. Analysis of birth defects surveillance in Xiamen in 2006. Maternal and Child Health Care of China 2009; 24: 63-4.
	63	Li Y, Liu XH, Wang FY, Zhao XL, Zhang X, Zhang YP. Analysis of the birth defects among 61 272 live born infants in Beijing. Beijing da xue xue bao Yi xue ban = Journal of Peking University Health sciences 2009; 41(4): 414-7.
	64	Li ZH, Li EN, Dai XH. Analysis of Birth Defects Surveillance of Perinatal Infants in Shahekou District of Dalian City from 2005 to 2008. Chinese Primary Health Care 2009; 23(11): 52-3.
	65	Qu WJ. Analysis of Birth Defects in Dalian in 2005. Chinese Journal of Birth Health & Heredity 2009; 17(7): 91-2.
	66	Sun Y. Analysis of Surveillance Results of 4192 cases Perinatal Birth Defects. Maternal & Child Health Care of China 2009; 24(36): 5165-7.
	67	Wang HY. Survey on Perinatal Birth Defects in Shunyi District of Beijing from 2006 to 2008. Chinese Journal of Family Planning 2009; 165(7): 416-8.
	68	Zhao JM, Li GY, Han RM. Dynamic monitoring of birth defects hospitals in Jinzhong district in 2008. Chinese Journal of Birth Health & Heredity 2009; 17(8): 98-9.
	69	Zhao X, Guan B, Zhang XW, Wu SJ. Analysis of birth defects monitoring data in Heilongjiang Province from 2005 to 2007. Chinese Primary Health Care 2009; 23(8): 64-5.
	70	Chen XD. Analysis of Related Factors of Birth Defects of Perinatal Infants. Journal of Gannan Medical University 2008; 28(3): 402-3.
	71	Li B, Zhang XZ, Ye N, et al. Study on the changes of incidence rates on birth defects through hospital based surveillance program in Guangdong province during 1997-2007. Zhonghua liu xing bing xue za zhi = Zhonghua liuxingbingxue zazhi 2008; 29(11): 1101-5.
	72	Liu GM, Ren LZ, Li HL, Feng WC. A dynamic analysis birth defect in Longgang district of Shenzhen city from 2002 to 2007. Chinese Journal of Woman and ChildHealth Research 2008; 19(6): 558-60.
	73	Lu Q, Ma ZX. A Study on Birth Defect Monitoring and Intervention in Yingchuan City. Maternal and Child Health Care of China 2008; 23(22): 3122-4.
	74	Tang XL, Bai LY. Correlative Factors and Intervention Measures of Birth Defect Monitoring in Yuanjiang County from 1999 to 2007. CHINA MODERN DOCTOR 2008; 46(27): 131-2, 4.
	75	Yang WF, Yuan YM, Wang Z. Analysis of Birth Defects Surveillance from 1997 to 2006. Journal of Practical Medical Techniques 2008; 15(21): 2816-8.
	76	Zhang HL. Investigation and Analysis of Related Factors of Birth Defects in Perinatal Infants. Maternal and Child Health Care of China 2008; 23(25): 3609-10.
	77	Dong GL, Zhang XM. Prevalence of birth defects in Zezhou County during 1997 and 2005. Chinese Journal of Reproductive Health 2007; 18(4): 216-9.
	78	Li XR. Retrospective Analysis and Prevention of Birth Defect Monitoring of 6 Years in Longquanyi District of Chengdu City. Maternal & Child Health Care of China 2007; 22(29): 4113-4.
	79	Liu Y, Zhou Y, Chen WB. Analysis of congenital anomalies in the Hosptals of Yichang City. Chinese Journal of Reproductive Health 2007; 18(4): 220-2.
	80	Lv XF, Huang YH, Meng ZH. Clinical study of 27461 cases of birth defects monitring. Chinese Journal of Birth Health & Heredity 2007; 15(2): 76-7.
	81	Nie YK. Analysis of Birth Defects in Xinhui District of Jiangmen City from 2002 to 2005. Maternal and Child Health Care of China 2007; 22(32): 4526-8.
	82	Wang G. Analysis of birth defects in perinatal children in Beihai District from 2001 to 2005. Chinese Journal of Birth Health & Heredity 2007; 15(5): 92-3.
	83	Wang H, Yu Y, Zhang H. Surveillance of Birth Defects in 5 years in Shihezi Area. Maternal & Child Health Care of China 2007; 22(22): 3122-3.
	84	Yu J, Zeng XQ, Zeng FL, Su HM. An analysis of 5597 cases of birth defects in Guangzhou city. Chinese Journal of Woman and Child Health Research 2007; 18(3): 187-9.
	85	Guo JX, Li YL, Qiu WT, Li R. Current situation and countermeasures of birth defects in perinatal children in Gansu Province. Health Vocational Education 2006; 24(18): 76-7.
	86	Peng XM, Yang Z, Chen XL, Li LM. Monitoring analysis of the birth defects from 2000 to 2004 in Zhongshan City and its intervention. Maternal and Child Health Care of China 2006; 21: 10-2.
	87	Yang PR, Dong CY. Analysis of 392 Cases of Birth Defects. C JCHC 2006; 14(5): 518-20.
	88	Guo XX, Li TJ. Related factors of neonatal birth defects in hospital delivery: 20467 cases in 5 years. Chinese Journal of Clinical Rehabilitation 2005; 9(3): 221.
	89	Tao GM, Zhu XQ. Analysis on Monitoring Data of Birth Defects of Perinatal Infants in 1998`2003 in Tongling City. Anhui J Prev Med 2005; 11(2): 100-2.
	90	Wang XW, Bao L. Monitoring and Dynamic Analysis of Birth Defects in Luoyang City from 2000 to 2004. Journal of Modern Medicine & Health 2005; 21(16): 2236-7.
	91	Yan SF. Analysis of Birth Defects Surveillance Data of Perinatal Infants in Tongzhou City from 2000 to 2004. Chinese Rural Health Service Administration 2005; 25(12): 43-4.
	92	Zhang XM, He XY, Liu MG, Zheng YH. Analysis of Birth Defects of 70000 Cases of Perinatal Birth. Chinese Journal of Birth Health & Heredity 2005; 13(10): 89-90, 78.
	93	Zhou Q, Zhang SM. Analysis on birth defect surveillance in Hechi City. Maternal and Child Health Care of China 2005; 20(18): 2399-400.
	94	Wu Y, Chen PY, Wang RP, Ji MJ, Zhou HN, Yang CH. Monitoring Investigation of 50106 Perinatal Birth Defects in ChangshaCity and Study on Its Intervention Measures. J Clin Res 2004; 21(3): 249-51.
	95	Ye Y, Liu ZH. Analysis of Birth Defects Surveillance of Perinatal Infants in Nanhai City from 1998 to 2003. Journal of Chinese Physician 2004: 190-2.
	96	Zhang SP, Liang Y, Liu SF, et al. Analysis of Surveillance Results of 42272 cases Perinatal Birth Defects. C JCHC 2004; 12(3): 259-61.
	97	Zhang YM, Zhang FL. Analysis of Birth Defects Surveillance Data of Perinatal Infants from 1998 to 2002. Maternal and Child Health Care of China 2004; 19(10): 88-9.
	98	Wu Y, Chen PY, Ji MJ, Zhou HN, Feng Y. Monitoring Result Analysis of Birth Defects in 25 713 Fetuses and Infants During Perinatal Period. J Clin Res 2003; 20(6): 420-3.
	99	Yu LZ. Analysis of Birth Defects Surveillance of Perinatal Infants in Hangzhou City from 1998 to 2001. Zhejiang JI T CW M 2003; 13(9): 591.
	100	Zhang QL, Zhu YH, Liu J, Qiu LX. Analysis of Surveillance Results of 6453 Perinatal Birth Defects. Acta Universitatis Medicinalis Anhui 2003; 38(3): 232-3.
	101	Zhang SH, Yuan YM, Yang WF, Chen XX, Wang F. Analysis of birth defects in Hengyang city from 1998 to 2001. Practical Preventive Medicine 2003; 10(4): 572-3.
	102	He HJ. Analysis of Birth Defects in Kaifeng Area from 1997 to 1999. Chinese Journal of Birth Health & Heredity 2002; 10(1): 101-2.
	103	Wang TL, Zhao XH, Wang MY, Zhang SZ, Lu XM. A retrospective investigation of perinatal birth defects in Jining from 1996 to 2000. Chinese Journal of Birth Health & Heredity 2002; 10(3): 102-3, 96.
	104	Wang Y. The data analysis of monitoring birth defect in Guangxi province from 1996 to 2001. Maternal and Child Health Care of China 2002; 17(12): 724-6, 33, 67.
	105	Yang LX. Analysis of the result of the survey on birth defects form 1997~2000 in seventeen hospitals. Journal of Anhui Health Vocational & Technical College 2002; 1(1): 91-4.
	106	Wang JL. Analysis of Surveillance Results of 23656 cases Perinatal Birth Defects in Chongqing. Chinese Journal of Birth Health & Heredity 2000; 8(4): 98-9.
	107	Chen ZX, Zhou FR. Analysis of Birth Defects Surveillance in Shandong Province in 1996. Liferatue and Information On Preventine Medicine 1998; 4(2): 194-5.
	108	Xie ZZ. A Preliminary Genetic Study on Birth Defects in Shanghai. Acta Academiae Medicinae Shanghai 1992; 19(1): 51-6.
	109	Ju ZH, Li DC, Tao Z, et al. Surveillian of 43771 perinates with birth defects in Anhui province. Journal of Bengbu Medical College 1990; 15(4): 266-9.
	110	Xiao KZ. Epidemiology of cleft lip and cleft palate in China. Zhonghua yi xue za zhi 1989; 69(4): 192-4, 14.
